# Supplementary material for: Age-related differences in interference control in the context of a finger-lifting task: an fMRI study
Source: Soc Cogn Affect Neurosci. 2023 Jun 6;18(1):nsad034. doi: 10.1093/scan/nsad034 (PMC10329405; doi:10.1093/scan/nsad034)
Supplement: nsad034_Supp [file nsad034_supp.zip]

Archive with 1 entries (1 files):
- scan-22-109-File002.docx
